# Supplementary material for: Chimpanzees produce diverse vocal sequences with ordered and recombinatorial properties
Source: Commun Biol. 2022 May 16;5:410. doi: 10.1038/s42003-022-03350-8 (PMC9110424; doi:10.1038/s42003-022-03350-8)
Supplement: Supplementary file 5 — Supplementary Data 2 [file 42003_2022_3350_MOESM5_ESM.xlsx]

## Sheet: Figure 1
Figure 1
combi.length	freq	n.individual	produced.by.males	produced.by.females
1 panted	2757	46	yes	yes
1 non panted	485	44	yes	yes
2	817	46	yes	yes
3	458	46	yes	yes
4	170	42	yes	yes
5	90	32	yes	yes
6	29	20	yes	yes
7	12	10	yes	yes
8	4	4	no	yes
9	2	2	no	yes
10	2	2	no	yes

## Sheet: Figure 2
Figure 2A: hitmap
	BK	GR	HO	NV	PB	PG	PH	PN	PR	PS	SC	WH
WH	0	0	0	0	0	0	4	0	0	0	2	0
SC	9	0	0	0	3	0	0	0	0	3	0	2
PS	1	0	0	0	3	0	1	0	0	0	8	0
PR	0	0	0	0	0	0	0	0	0	0	0	0
PN	1	12	1	0	1	21	0	0	0	0	0	1
PH	1	3	22	0	65	18	0	3	0	60	13	1
PG	4	31	1	0	9	0	4	10	0	2	4	0
PB	6	0	3	0	0	0	1	0	0	0	2	0
NV	0	0	0	0	0	0	0	0	0	0	0	0
HO	8	52	0	0	1	59	114	10	0	0	1	1
GR	18	0	22	0	5	102	9	48	0	2	9	2
BK	0	5	1	0	4	0	0	0	0	0	8	0
												817
Figure 2A: color code bar, percent occurence
	BK	GR	HO	NV	PB	PG	PH	PN	PR	PS	SC	WH
WH	0	0	0	0	0	0	0.00489596	0	0	0	0.00244798	0
SC	0.0110159	0	0	0	0.00367197	0	0	0	0	0.00367197	0	0.00244798
PS	0.00122399	0	0	0	0.00367197	0	0.00122399	0	0	0	0.00979192	0
PR	0	0	0	0	0	0	0	0	0	0	0	0
PN	0.00122399	0.0146879	0.00122399	0	0.00122399	0.0257038	0	0	0	0	0	0.00122399
PH	0.00122399	0.00367197	0.0269278	0	0.0795594	0.0220318	0	0.00367197	0	0.0734394	0.0159119	0.00122399
PG	0.00489596	0.0379437	0.00122399	0	0.0110159	0	0.00489596	0.0122399	0	0.00244798	0.00489596	0
PB	0.00734394	0	0.00367197	0	0	0	0.00122399	0	0	0	0.00244798	0
NV	0	0	0	0	0	0	0	0	0	0	0	0
HO	0.00979192	0.0636475	0	0	0.00122399	0.0722154	0.139535	0.0122399	0	0	0.00122399	0.00122399
GR	0.0220318	0	0.0269278	0	0.00611995	0.124847	0.0110159	0.0587515	0	0.00244798	0.0110159	0.00244798
BK	0	0.00611995	0.00122399	0	0.00489596	0	0	0	0	0	0.00979192	0
Figure 2B: edges
(HO-GR)	(PH-PG)	(PN-BK)	(SC-PS)	(PB-BK)	(WH-PH)
(BK-GR)	(BK-HO)	(BK-PB)	(BK-SC)
(GR-BK)	(GR-HO)	(GR-PB)	(GR-PG)	(GR-PH)	(GR-PN)	(GR-PS)	(GR-SC)	(GR-WH)
(HO-BK)	(HO-PB)	(HO-PG)	(HO-PH)	(HO-PN)	(HO-SC)	(HO-WH)
(PB-HO)	(PB-PH)	(PB-SC)
(PG-BK)	(PG-GR)	(PG-HO)	(PG-PB)	(PG-PH)	(PG-PN)	(PG-PS)	(PG-SC)
(PH-BK)	(PH-GR)	(PH-HO)	(PH-PB)	(PH-PN)	(PH-PS)	(PH-SC)	(PH-WH)
(PN-GR)	(PN-HO)	(PN-PB)	(PN-PG)	(PN-WH)
(PS-BK)	(PS-PB)	(PS-PH)	(PS-SC)
(SC-BK)	(SC-PB)	(SC-WH)
(WH-SC)
Figure 2B: connection width
52	18	1	3	6	4
5	1	4	8
18	22	5	102	9	48	2	9	2
8	1	59	114	10	1	1
3	1	2
4	31	1	9	4	10	2	4
1	3	22	65	3	60	13	1
12	1	1	21	1
1	3	1	8
9	3	2
2
Figure 2B: single call occurence
HO	246	0.301102
GR	217	0.265606
PH	186	0.227662
PG	65	0.0795594
PN	37	0.0452876
BK	18	0.0220318
SC	17	0.0208078
PS	13	0.0159119
PB	12	0.0146879
WH	6	0.00734394
	817
Figure 2C: connections from 1st position
WH	2
PB	4
PS	4
SC	4
BK	6
PN	6
HO	8
PG	8
GR	9
PH	9
Figure 2C: connections from 2nd position
PS	4
PN	4
PG	4
WH	5
GR	5
HO	6
PH	6
PB	8
SC	8
BK	8

## Sheet: Figure 3
Figure 3A: positional analysis
	Posterior θ	95% CI
HO	0.83	0.04
GR	0.68	0.05
PH	0.58	0.05
WH	0.53	0.24
PN	0.66	0.09
BK	0.72	0.11
SC	0.73	0.11
PG	0.75	0.05
PS	0.83	0.08
PB	0.88	0.07
Figure 3B
call.name	frequency.observed	n.randomisation .with.simulated.inf.to.observed	mean.frequency.in.randomisations	n.id	ratio.freq.observed.randomised
HO_PH	114	1000	27.81	33	4.09924
GR_PG	102	1000	33.646	33	3.03156
PH_PB	65	1000	8.911	31	7.29436
PH_PS	60	1000	5.114	25	11.7325
HO_PG	59	1000	22.782	25	2.58976
GR_PN	48	1000	15.836	23	3.03107
PN_PG	21	1000	5.011	15	4.19078
PH_SC	13	1000	4.985	9	2.60782
PG_PN	10	953	5.41	8	1.84843
SC_BK	9	1000	1.527	7	5.89391
PS_SC	8	1000	1.431	6	5.5905
BK_SC	8	1000	1.572	8	5.08906
WH_PH	4	965	1.145	2	3.49345
SC_WH	2	959	0.331	2	6.0423
Figure 3C: forward relationship
	Posterior θ	95% CI
PN_PG	0.59	0.12
GR_PG	0.46	0.05
HO_PH	0.46	0.05
PH_PB	0.35	0.07
PH_PS	0.32	0.06
HO_PG	0.24	0.06
GR_PN	0.22	0.05
Figure 3D: backward relationship
	Posterior θ	95% CI
PH_PS	0.89	0.07
HO_PH	0.85	0.06
PH_PB	0.71	0.09
GR_PN	0.67	0.1
GR_PG	0.53	0.04
HO_PG	0.29	0.06
PN_PG	0.1	0.05

## Sheet: Figure 4
Figure 4A
call.name	frequency.observed	n.randomisation .with.simulated.inf.to.observed	mean.frequency.in.randomisations	n.id	ratio.freq.observed.randomised
GR_PG	113	998	85.608	32	1.31997
HO_PH	94	998	69.646	30	1.34968
PH_PB	87	1000	22.346	33	2.74265
PH_PS	76	1000	13.013	25	2.74265
PG_PB	26	957	18.554	18	1.40132
PB_PS	18	1000	6.563	11	2.74265
PS_SC	16	1000	3.581	13	2.74265
SC_PS	15	1000	3.531	11	2.74265
PB_BK	14	984	7.023	13	1.99345
BK_SC	13	1000	3.86	9	2.74265
PS_PB	12	975	6.101	10	1.96689
WH_PH	7	980	2.845	4	2.46046
PB_PR	1	978	0.022	1	45.4545
Figure 4B: positional analysis
	Posterior θ	95% CI
HO_PH	0.99	0.01
GR_PG	0.92	0.05
PH_PB	0.71	0.1
PH_PS	0.55	0.08
Figure 4C: forward relationship
	Posterior θ	95% CI
GR_PG	0.68	0.09
HO_PH	0.4	0.09
PH_PB	0.36	0.11
PH_PS	0.34	0.14
Figure 4C: backward relationship
	Posterior θ	95% CI
PH_PS	0.93	0.065
PH_PB	0.78	0.14
GR_PG	0.34	0.15

## Sheet: Figure 5
Figure 5A: hitmap
	GR_PG	HO_PH	PH_PB	PH_PS
WH	0	1	1	0
SC	1	5	1	1
PS	1	38	13	0
PR	0	0	1	0
PN	14	0	0	8
PH	2	0	22	10
PG	0	3	7	3
PB	10	20	0	12
HO	0	21	7	0
GR	72	6	6	0
BK	5	0	4	2
				458	total trigrams
Figure 5A: color code bar, percent occurence
	GR_PG	HO_PH	PH_PB	PH_PS
WH	0	0.00218341	0.00218341	0
SC	0.00218341	0.010917	0.00218341	0.00218341
PS	0.00218341	0.0829694	0.0283843	0
PR	0	0	0.00218341	0
PN	0.0305677	0	0	0.0174672
PH	0.00436681	0	0.0480349	0.0218341
PG	0	0.00655022	0.0152838	0.00655022
PB	0.0218341	0.0436681	0	0.0262009
HO	0	0.0458515	0.0152838	0
GR	0.157205	0.0131004	0.0131004	0
BK	0.010917	0	0.00873362	0.00436681
Figure 5B: hitmap
	GR_PG	HO_PH	PH_PB	PH_PS
WH	0	0	2	2
SC	0	0	0	0
PS	0	0	0	0
PR	0	0	0	0
PN	2	0	0	0
PH	1	0	0	0
PG	2	0	1	0
PB	0	0	0	0
HO	3	0	20	38
GR	0	0	1	0
BK	0	0	1	0
				73
Figure 5B: color code bar, percent occurence
	GR_PG	HO_PH	PH_PB	PH_PS
WH	0	0	0.00436681	0.00436681
SC	0	0	0	0
PS	0	0	0	0
PR	0	0	0	0
PN	0.00436681	0	0	0
PH	0.00218341	0	0	0
PG	0.00436681	0	0.00218341	0
PB	0	0	0	0
HO	0.00655022	0	0.0436681	0.0829694
GR	0	0	0.00218341	0
BK	0	0	0.00218341	0

## Sheet: Figure 6
Figure 6
species	scientific.name	taxa.num	taxa	max.length.combination	number.of.combination	singing	reference
Sahamalaza sportive lemur	Lepilemur sahamalazensis	1	prosimian	2	1	n	Mandl et al. 2019
mongoose lemur	Eulemur mongoz	1	prosimian	2	2	n	Nadhurou t al. 2016
crowned lemur	Eulemur coronatus	1	prosimian	2	1	n	Macedonia & Stanger 1994
Thomas langur	Presbytis thomasi	3	ow.monkey	2	NA	n	Wich et al. 2003
Sooty Mangabeys	Cercocebus torquatus atys	3	ow.monkey	2	3	n	Range and Fischer 2004
Red-capped mangabeys	Cercocebus torquatus	3	ow.monkey	2	6	n	Bouchet et al. 2013
Putty-nosed Monkey	Cercopithecus nictitans	3	ow.monkey	2	1	n	Arnold and Zuberbuehler 2008, 2012
Olive baboon	Papio anubis	3	ow.monkey	2	1	n	Hammerschmidt & Fischer 2019
Diana monkey	Cercopithecus diana	3	ow.monkey	2	2	n	Coye et al. 2015
DeBrazza's monkeys	Cercopithecus neglectus	3	ow.monkey	2	1	n	Bouchet et al. 2013
Chacma baboon	Papio ursinus	3	ow.monkey	2	1	n	Hammerschmidt & Fischer 2019
Campbell's monkey	Cercopithecus campbelli	3	ow.monkey	2	3	n	Bouchet et al. 2013
Blue monkeys	Cercopithecus mitis stulmanni	3	ow.monkey	2	1	n	Fuller 2014
red-bellied lemur	Eulemur rubriventer	1	prosimian	3	4	n	Macedonia & Stanger 1994
northern giant mouse lemur	Mirza mirza	1	prosimian	3	6	n	Hending et al. 2020
Indri	Indri indri	1	prosimian	3	NA	y	Torti et al. 2013
common brown lemur	Eulemur fulvus	1	prosimian	3	3	n	Macedonia & Stanger 1994
Silvery Marmoset	Mico argentatus	2	nw.monkey	3	2	n	Epple 1968
Pygmy Marmoset	Cebuella pygmaea	2	nw.monkey	3	1	n	Pola and Snowdon (1975)
Goeldi's Marmoset	Callimico goeldii	2	nw.monkey	3	2	n	Mastaka (1982)
Common Marmoset	Callithrix jacchus	2	nw.monkey	3	10	n	Bezzera and Souto 2008
Olive colobus monkey	Procolobus Verus	3	ow.monkey	3	10	n	Bene et al. 2012
Orangutan	Pongo pygmaeus	4	ape	3	33	n	Spillmann et al. 2010, Lameira et al. 2013
Gorilla	Gorilla gorilla	4	ape	3	159	n	Hedwig et al. 2014
Bonobo	Pan paniscus	4	ape	3	17	n	Bermejo & Omedes 1999, Clay et al. 2011
Golden Lion Tamarin	Leontopithecus rosalia	2	nw.monkey	4	3	n	Halloy and Kleinman (1994)
Philippine Tarsier	Tarsius syrichta fraterculus	1	prosimian	5	NA	y	?eh·kov·-Petr? et al. 2012
White-handed/Lar gibbon	Hylobates Lar	4	ape	5	NA	y	Clarke et al. 2006
Geladas	Theropithecus gelada	3	ow.monkey	6	NA	n	Gutison et al. 2016
chimpanzee	pan troglodytes	4	ape	8	301	n	our paper
agile gibbon	Hylobates agilis	4	ape	13	NA	y	Mitani and Marler 1989
